# Supplementary material for: Quality over Quantity: The Association Between Daily Social Interactions and Loneliness
Source: Int J Environ Res Public Health. 2025 Sep 10;22(9):1411. doi: 10.3390/ijerph22091411 (PMC12470029; doi:10.3390/ijerph22091411)
Supplement: Supplementary file 1 [file ijerph-22-01411-s001.zip]

Archive with 1 entries (1 files):
- ijerph-3805931-supplementary.pdf
